# Supplementary material for: Serum Starvation Affects the Transcriptomic and Proliferative Response to ACTH in Primary Cultures of Rat Adrenocortical Cells
Source: Cells. 2025 Nov 22;14(23):1844. doi: 10.3390/cells14231844 (PMC12691138; doi:10.3390/cells14231844)
Supplement: Supplementary file 1 [file cells-14-01844-s001.zip]

Archive with 1 entries (1 files):
- cells-3967610-supplementary.pdf
